# Supplementary material for: Characterization of the Insect Assemblage and Associated Floral Volatiles of Black Cherry (Prunus serotina)
Source: Plants (Basel). 2021 Oct 15;10(10):2195. doi: 10.3390/plants10102195 (PMC8538322; doi:10.3390/plants10102195)
Supplement: Supplementary file 1 [file plants-10-02195-s001.zip]

Archive with 1 entries (1 files):
- plants-1402933-supplementary.pdf
